# Supplementary material for: The Potential Impact of a Single-Dose HPV Vaccination Schedule on Cervical Cancer Outcomes in Kenya: A Mathematical Modelling and Health Economic Analysis
Source: Vaccines (Basel). 2024 Nov 1;12(11):1248. doi: 10.3390/vaccines12111248 (PMC11598770; doi:10.3390/vaccines12111248)
Supplement: Supplementary file 1 [file vaccines-12-01248-s001.zip]

Archive with 1 entries (1 files):
- vaccines-3268153-supplementary.pdf
